# Supplementary material for: Single-cell map of diverse immune phenotypes in the metastatic brain tumor microenvironment of nonsmall-cell lung cancer
Source: Int J Surg. 2024 Sep 23;111(1):1601–6. doi: 10.1097/JS9.0000000000002088 (PMC11745726; doi:10.1097/JS9.0000000000002088)
Supplement: Supplementary file 2 [file js9-111-1601-s002.xlsx]

## Sheet: Sheet1
Patient#	Tech	Cells	immune	T cell(%)	B cell(%)	Myeloids(%)
P-01	scRNAseq	5021	611	1.64	5.24	41.9
P-02	scRNAseq	1494	640	1.72	0.47	90.16
P-03	scRNAseq	6124	1218	3.94	7.55	78.98
P-04	scRNAseq	11511	8672	34.41	1.11	48.82
P-05	scRNAseq	6934	3651	42.32	1.31	30.57
P-06	scRNAseq	8230	6318	70.16	7.6	11.89
P-07	scRNAseq	5072	3625	19.37	0.55	51.61
P-08	scRNAseq	4861	4496	64.08	0.49	14.92
P-09	scRNAseq	2540	594	38.05	0.17	50
		51787	29825
