# Supplementary material for: Single-cell map of diverse immune phenotypes in the metastatic brain tumor microenvironment of nonsmall-cell lung cancer
Source: Int J Surg. 2024 Sep 23;111(1):1601–6. doi: 10.1097/JS9.0000000000002088 (PMC11745726; doi:10.1097/JS9.0000000000002088)
Supplement: Supplementary file 3 [file js9-111-1601-s005.xlsx]

## Sheet: Sheet1
			Patient#	GENDER	Age	TNM	STAGE	CARCINOMA TYPE	Know Oncogene mutations	location of brain lesion	Smoking STATUS
IHC	bulk RNAseq	scRNAseq	P-01	female	28	T2aN3M1c	Ⅳ	LUAD		right Parietal lobe	Never Smoker
IHC	bulk RNAseq	scRNAseq	P-02	male	43	T1cN2M1c	Ⅳ	LUAD		left Frontal lobe	Former Smoker, 15 years
IHC	bulk RNAseq	scRNAseq	P-03	male	59	T2aN2M1c	Ⅳ	LUAD		multi-site intracranial	Former Smoker, 35 years
	bulk RNAseq	scRNAseq	P-04	female	52	T2N2M1C	Ⅳ	LUAD		right Frontal lobe	Never Smoker
	bulk RNAseq	scRNAseq	P-05	male	58	T2N1M1c	Ⅳ	LUAD		right Frontal lobe	Former Smoker, 30 years
	bulk RNAseq	scRNAseq	P-06	female	62	T3N2M1c	IV	LUAD		multi-site intracranial	Never Smoker
	bulk RNAseq	scRNAseq	P-07	female	37	T3N2M1c	IV	LUAD		right cerebellum	Never Smoker
	bulk RNAseq	scRNAseq	P-08	female	61	T3N2M1c	IV	LUAD		right Parietal lobe	Never Smoker
	bulk RNAseq	scRNAseq	P-09	female	31	T3N2M1c	IV	LUAD		right cerebellum	Never Smoker
IHC	bulk RNAseq		P-10	female	55	No CT	Ⅳ	LUAD		left Occipital Lobe	Never Smoker
IHC	bulk RNAseq		P-11	female	65	T1aN3M1c	Ⅳ	LUAD		left cerebellum and basal ganglia	Never Smoker
IHC	bulk RNAseq		P-12	male	32	T2bN2M1c	Ⅳ	LUAD		right Frontal lobe	Former Smoker, 10 years
IHC			P-13	female	51	T1cN1M1c	Ⅳ	LUAD		right Occipital Lobe	Never Smoker
IHC			P-14	female	72	T2bN1M1c	Ⅳ	LUAD		left Frontal lobe	Never Smoker
IHC			P-15	male	61	No CT	Ⅳ	LUAD		right Parietal lobe	Former Smoker, 25 years
IHC			P-16	female	53	T2bN2M1c	Ⅳ	LUAD		right Occipital Lobe	Never Smoker
IHC			P-17	male	43	T2bN2M1c	Ⅳ	LUAD		right Frontal lobe	Former Smoker, 17 years
IHC			P-18	female	58	T1cN1M1c	Ⅳ	LUAD		right Occipital Lobe	Never Smoker
IHC			P-19	male	60	T4N1M1c	Ⅳ	LUAD		right cerebellum	Former Smoker, 30 years
IHC			P-20	male	62	T1bN1M1c	Ⅳ	LUAD		left cerebellum	Former Smoker,40 years
IHC			P-21	female	54	No CT	Ⅳ	LUAD		right Parietal lobe	Never Smoker
IHC			P-22	male	47	T2bN2M1c	Ⅳ	LUAD		left Frontal lobe	Former Smoker, 20 years
IHC			P-23	male	53	T3N2M1c	Ⅳ	LUAD		left Occipital Lobe	Former Smoker, 30 years
IHC			P-24	male	42	T3N2M1c	Ⅳ	LUAD		left cerebellum and Parietal lobe	Former Smoker, 15 years
IHC			P-25	male	56	T1bN1M1c	Ⅳ	LUAD		right cerebellum and left Frontal lobe	Former Smoker, 30 years
	bulk RNAseq		P-26	female	53	No CT	Ⅳ	LUAD		left Parietal lobe	Never Smoker
	bulk RNAseq		P-27	male	54	T1cN2M1c	Ⅳ	LUAD		left Parietal lobe	Former Smoker, 20 years
	bulk RNAseq		P-28	male	65	No CT	Ⅳ	LUAD		left Occipital Lobe	Former Smoker, 35 years
	bulk RNAseq		P-29	female	44	No CT	Ⅳ	LUAD		left Temporal lobe	Never Smoker
	bulk RNAseq		P-30	female	51	T2aN2M1c	Ⅳ	LUAD		right Frontal lobe	Never Smoker
	bulk RNAseq		P-31	female	65	T2aN2M1c	Ⅳ	LUAD		left Temporal lobe	Never Smoker
	bulk RNAseq		P-32	female	60	T3N1M1c	Ⅳ	LUAD		left cerebellum	Never Smoker
	bulk RNAseq		P-33	female	63	T1cN1M1c	Ⅳ	LUAD		right Frontal lobe	Never Smoker
	bulk RNAseq		P-34	male	66	No CT	Ⅳ	LUAD		left cerebellum	Former Smoker, 35 years
	bulk RNAseq		P-35	male	40	T3N1M1c	Ⅳ	LUAD		left Temporal lobe	Former Smoker, 25 years
