# Supplementary material for: Single-cell map of diverse immune phenotypes in the metastatic brain tumor microenvironment of nonsmall-cell lung cancer
Source: Int J Surg. 2024 Sep 23;111(1):1601–6. doi: 10.1097/JS9.0000000000002088 (PMC11745726; doi:10.1097/JS9.0000000000002088)
Supplement: Supplementary file 4 [file js9-111-1601-s006.xlsx]

## Sheet: Sheet1
stage	T cells(%)	B cells(%)	Myeloids(%)
early-stage LUAD	48.61	9.73	24.41
late-stage LUAD	49.09	9.74	21.57
brain metastasis	38.22	7.28	37.79
