# Supplementary material for: Single-cell map of diverse immune phenotypes in the metastatic brain tumor microenvironment of nonsmall-cell lung cancer
Source: Int J Surg. 2024 Sep 23;111(1):1601–6. doi: 10.1097/JS9.0000000000002088 (PMC11745726; doi:10.1097/JS9.0000000000002088)
Supplement: Supplementary file 5 [file js9-111-1601-s007.xlsx]

## Sheet: EARLY
	p_val	avg_log2FC	pct.1	pct.2	p_val_adj
MARCO	0	1.71324	0.64	0.26	0
CCL3L3	9.95103e-292	0.594829	0.569	0.265	4.48473e-287
PPARG	2.57783e-222	0.335221	0.35	0.143	1.16178e-217
MRC1	8.39719e-15	-0.286811	0.67	0.523	3.78444e-10
TLR2	3.49318e-73	-0.468125	0.206	0.313	1.5743e-68
CSF1R	4.09785e-50	-0.590501	0.513	0.534	1.84682e-45
CD163	2.40964e-96	-0.813117	0.644	0.663	1.08598e-91
CCL4	2.1716e-16	-0.81719	0.633	0.632	9.78698e-12
CCL4L2	3.01784e-14	-0.925363	0.577	0.581	1.36008e-09
CCL3L1	0	-2.95541	0	0.269	0

## Sheet: LATE
	p_val	avg_log2FC	pct.1	pct.2	p_val_adj
CCL3L3	5.31533e-116	1.18289	0.751	0.341	2.39551e-111
TNF	8.31323e-11	0.409868	0.317	0.214	3.7466e-06
CCL3	2.09592e-23	0.409571	0.83	0.701	9.44587e-19
IL1B	3.18215e-09	0.308316	0.617	0.497	0.000143413
FCGR3A	9.0801e-10	0.285911	0.786	0.743	4.09222e-05
MRC1	2.26532e-13	-0.524313	0.415	0.572	1.02094e-08
CD163	2.35585e-51	-1.20043	0.436	0.665	1.06173e-46

## Sheet: BRAIN
	p_val	avg_log2FC	pct.1	pct.2	p_val_adj
CCL3L1	0	3.01444	0.282	0	0
CD163	4.09732e-148	0.901133	0.674	0.624	1.84658e-143
CCL4	2.63272e-07	0.767239	0.625	0.648	0.0118652
CSF1R	1.16753e-51	0.583293	0.535	0.512	5.26181e-47
TLR2	1.93655e-79	0.471784	0.317	0.209	8.72765e-75
PPARG	1.99731e-196	-0.299913	0.142	0.331	9.00148e-192
CCL3L3	0	-0.794245	0.241	0.587	0
MARCO	0	-1.66315	0.259	0.605	0
