# Supplementary material for: Single-cell map of diverse immune phenotypes in the metastatic brain tumor microenvironment of nonsmall-cell lung cancer
Source: Int J Surg. 2024 Sep 23;111(1):1601–6. doi: 10.1097/JS9.0000000000002088 (PMC11745726; doi:10.1097/JS9.0000000000002088)
Supplement: Supplementary file 6 [file js9-111-1601-s009.xlsx]

## Sheet: T cell regualtory lignads-2
For supplemental fig4		For fig4
Receptor		Ligand			symbol	gene
CD27	Postive for T cell activation	CD70	Postive for T cell activation		CD40L	TNFSF4
Cd40	Postive for T cell activation	CD154	Postive for T cell activation		PVR	CD155
OX40	Postive for T cell activation	OX40L (TNFSF4)	Postive for T cell activation		PD-L2	CD273
ICOS (CD278)	Postive for T cell activation	ICOSL	Postive for T cell activation		PD-L1	CD274
GITR (TNFRSF18)	Postive for T cell activation	GITRL	Postive for T cell activation		CD276	CD276 (B7-H3)
4-1BB(CD137)	Postive for T cell activation	4-1BBL(TNFSF9 ()	Postive for T cell activation		CD70	CD70
TIM1	Postive for T cell activation	TIM4	Postive for T cell activation		CD80	CD80
CD226	Postive for T cell activation	Nectin-2 (CD112)	Postive for T cell activation		CD86	CD86
CD2	Postive for T cell activation	CD48	Postive for T cell activation		GITRL	TNFSF18
CD2	Postive for T cell activation	CD58	Postive for T cell activation		HLA-DRA	HLA-DRA
SLAM	Postive for T cell activation	SLAM	Postive for T cell activation		ICOSLG	ICOSLG
GITR	Postive for T cell activation	GITRL (TNFSF18)	Postive for T cell activation		IL10	IL-10
CD30	Postive for T cell activation	CD30L (TNFRSF8)	Postive for T cell activation		IL6	IL-6
CD40L	Postive for T cell activation	CD40	Postive for T cell activation		Galectin-9	LGALS9
DR3	Postive for T cell activation	TL1A	Postive for T cell activation		LILRB2	LILRB2
HVEM	Postive for T cell activation	LIGHT	Postive for T cell activation		LILRB4	LILRB4
LIGHT	Postive for T cell activation	HVEM	Postive for T cell activation		LILRB5	LILRB5
CD28	Postive for T cell activation	CD80	Postive for T cell activation		LST1	LST1
CD38	Postive for T cell activation	CD86	Postive for T cell activation		OX40L	TNFSF4
CD226	Postive for T cell activation	PVR (CD155)	Postive for T cell activation		TGFB1	TGFB1
PDCD1	Immunosuppressive	PD-L1 (CD274)	Immunosuppressive		TGFB2	TGFB2
PDCD1	Immunosuppressive	PD-L2 (CD273)	Immunosuppressive		TGFB3	TGFB3
CTLA4	Immunosuppressive	CD80	Immunosuppressive		4-1BBL	TNFSF9
CTLA4	Immunosuppressive	CD86	Immunosuppressive		VEGFA	VEGFA
BTLA (CD272)	Immunosuppressive	VTCN1 (B7H4)	Immunosuppressive		VEGFB	VEGFB
LAG3 (CD223)	Immunosuppressive	HLA-DRA	Immunosuppressive		VEGFC	VEGFC
TIGIT and CD96	Immunosuppressive	PVR (CD155)	Immunosuppressive		VEGFD	VEGFD
TIM3 (HAVCR2)	Immunosuppressive	Galectin-9(LGALS9)	Immunosuppressive		VSIG4	VSIG4
BTLA and CD160	Immunosuppressive	HVEM	Immunosuppressive		VTCN1	VTCN1 (B7H4)
TIM3	Immunosuppressive	Galectin-9	Immunosuppressive		TIM4	TIMD4
TIGIT	Immunosuppressive	Nectin-2 (CD112)	Immunosuppressive		Nectin-2	CD112/NECTIN2
TIGIT	Immunosuppressive	Nectin-3 (CD113)	Immunosuppressive		CD48	CD48
CD244	Immunosuppressive	CD48	Immunosuppressive		CD58	CD58/LFA3
		IL-6	Immunosuppressive		SLAM
		IL-10	Immunosuppressive		GITRL	TNFSF18
		VEGFA	Immunosuppressive		CD30L	TNFRSF8
		VEGFB	Immunosuppressive		CD40L
		VEGFC	Immunosuppressive		TL1A	TNFSF15
		VEGFD	Immunosuppressive		LIGHT	TNFSF14
		TGFB1	Immunosuppressive		HVEM	TNFRSF14
		TGFB2	Immunosuppressive		CD80	CD80
		TGFB3	Immunosuppressive		CD86	CD86
		CD276 (B7-H3)	Immunosuppressive		HVEM	TNFRSF14
		VSIG4	Immunosuppressive		CD48	CD48
		LILRB2	Immunosuppressive
		LILRB4	Immunosuppressive
		LILRB5	Immunosuppressive
		LST1	Immunosuppressive
